# Supplementary material for: The miniature genome of a carnivorous plant Genlisea aurea contains a low number of genes and short non-coding sequences
Source: BMC Genomics. 2013 Jul 15;14:476. doi: 10.1186/1471-2164-14-476 (PMC3728226; doi:10.1186/1471-2164-14-476)
Supplement: Additional file 6 — Analysis of GO-enrichment of Mimulus genes that have ortholog in Genlisea genome. Underrepresented GO categories are shown in red and overrepresented in green. [file 1471-2164-14-476-S6.xls]

## Sheet: Лист1
Table S1. Underepresented (red) and overrepresented (green) GO-categories among M. guttatus genes, which were retained in G. aurea.
	GO	function	P-value
Underepresented among genes retained in G. aurea	GO:0004672	protein kinase activity;	0.00045807
	GO:0016301	kinase activity;	0.00357401
	GO:0016773	phosphotransferase activity, alcohol group as acceptor;	0.0358188
	GO:0016709	oxidoreductase activity, acting on paired donors, with incorporation or reduction of molecular oxygen, NADH or NADPH as one donor, and incorporation of one atom of oxygen;	0.0568919
	GO:0009755	hormone-mediated signaling;	0.065949
	GO:0005618	cell wall;	0.0774639
	GO:0030312	external encapsulating structure;	0.0774639
	GO:0009734	auxin mediated signaling pathway;	0.0786498
	GO:0042304	regulation of fatty acid biosynthetic process;	0.0828944
	GO:0045834	positive regulation of lipid metabolic process;	0.0828944
Overepresented among genes retained in G. aurea	GO:0044424	intracellular part;	1.61739e-18
	GO:0043229	intracellular organelle;	1.55422e-14
	GO:0044444	cytoplasmic part;	1.55422e-14
	GO:0005737	cytoplasm;	1.69836e-14
	GO:0043231	intracellular membrane-bound organelle;	1.53331e-13
	GO:0043227	membrane-bound organelle;	1.53331e-13
	GO:0009536	plastid;	2.39124e-10
	GO:0044446	intracellular organelle part;	8.02491e-07
	GO:0044422	organelle part;	8.03266e-07
	GO:0009507	chloroplast;	9.60596e-05
	GO:0005739	mitochondrion;	9.60672e-05
	GO:0006139	nucleobase, nucleoside, nucleotide and nucleic acid metabolic process;	0.000276505
	GO:0006396	RNA processing;	0.00326461
	GO:0044435	plastid part;	0.00464341
	GO:0006259	DNA metabolic process;	0.00469826
	GO:0044434	chloroplast part;	0.00580579
	GO:0009532	plastid stroma;	0.0786498
	GO:0031090	organelle membrane;	0.0948065
	GO:0031967	organelle envelope;	0.0978484
	GO:0032259	methylation;	0.0985682
